# Supplementary material for: Profiling of immune cell subsets and functional characteristics of cervical cancer based on single cell RNA sequencing
Source: Front Immunol. 2025 Sep 25;16:1658705. doi: 10.3389/fimmu.2025.1658705 (PMC12508775; doi:10.3389/fimmu.2025.1658705)
Supplement: Supplementary file 4 [file Table1.xlsx]

## Sheet: Sheet1
Table S1. Summary Metrics for ScRNA-seq and Analysis
	Paratumor01	Tumor01	Paratumor02	Tumor02	Paratumor03	Tumor03
Total_Reads_in_FASTQ	622527484	521282227	546631430	524430072	603834533	511901791
Total_Filtered_Reads	586166781	494760120	521478650	501748751	586542638	495063002
Pct_Q30_Bases_in_Filtered_R2	91.03	90.02	92.74	93.86	92.33	91.6
Pct_Assigned_to_Cell_Lables	85.95	72.68	87.02	88.08	86.38	82.69
Pct_Cellular_Reads_Aligned_Uniquely_to_Annotated_Transcriptome	71.31	48.93	64.01	64.87	68.16	60.05
Pct_Cellular_Reads_Aligned_Uniquely_to_Other_Genomic_Regions	11.69	18.96	19.76	20.25	15.65	19.55
Pct_Cellular_Reads_Aligned_Not_Unique	2.82	4.66	3.07	2.73	2.44	2.96
Pct_Cellular_Reads_Unaligned	0.14	0.13	0.19	0.22	0.13	0.13
Aligned_Reads_By_Type	408492019	234156679	328778332	317533830	383340133	284054925
Total_Raw_Molecules	75711526	16541099	49692839	69999151	109487044	39283276
Total_RSEC_Molecules	66581528	11002514	42912122	62916104	100732734	32322796
Mean_Raw_Sequencing_Depth	5.4	14.16	6.62	4.54	3.5	7.23
Mean_RSEC_Sequencing_Depth	6.14	21.28	7.66	5.05	3.81	8.79
Sequencing_Saturation	96.04	98.73	97.65	95.68	92.59	97.86
Putative_Cell_Count	7922	7837	5664	6473	7343	5400
Pct_Reads_from_Putative_Cell	81.55	81.51	87.51	87.4	87.59	86.22
Mean_Reads_per_Cell	42049.2	24352.5	50795.1	42875.5	45725.8	45353.7
Mean_Molecules_per_Cell	6587.18	1082.53	6498.94	8393.05	11823.4	5067.71
Median_Molecules_per_Cell	5712.5	911	3708	6558	8235	2973.5
Mean_Targets_per_Cell	1592.9	539.53	1933.56	2375.9	2699.6	1452.95
Median_Targets_per_Cell	1666.5	519	1445.5	2200	2387	1147
