# Supplementary material for: Profiling of immune cell subsets and functional characteristics of cervical cancer based on single cell RNA sequencing
Source: Front Immunol. 2025 Sep 25;16:1658705. doi: 10.3389/fimmu.2025.1658705 (PMC12508775; doi:10.3389/fimmu.2025.1658705)
Supplement: Supplementary file 5 [file Table2.xlsx]

## Sheet: Sheet1
Table S2. Cellular Composition of Immune and Non-immune Populations in Paratumor and Tumor Tissues
Cell percent(%)		Cells number
Immune cell	Non-immune cell	Immune cell	Non-immune cell	Total
30.15	69.85	4881	11309	16190
64.54	35.46	9560	5252	14812
