# Supplementary material for: Profiling of immune cell subsets and functional characteristics of cervical cancer based on single cell RNA sequencing
Source: Front Immunol. 2025 Sep 25;16:1658705. doi: 10.3389/fimmu.2025.1658705 (PMC12508775; doi:10.3389/fimmu.2025.1658705)
Supplement: Supplementary file 6 [file Table3.xlsx]

## Sheet: Sheet1
Table S3. Relative Proportions of Immune Cell Subtypes in Paratumor and Tumor Samples
Cell percentage(%)										Cells number
	CD8+T cell	CD4+T cell	NK/T	Treg	Macrophage	B cell	Mast cell	Plasma cell	pDC	CD8+T cell	CD4+T cell	NK/T	Treg	Macrophage	B cell	Mast cell	Plasma cell	pDC	Total
Paratumor	32.5	12.54	11.76	5.53	28.31	4.4	0.9	3.22	0.84	1586	612	574	270	1382	215	44	157	41	4881
Tumor	35	15.58	20.54	10.72	7.33	4.4	0.41	5.03	0.99	3346	1489	1964	1025	701	421	39	480	95	9560
