# Supplementary material for: Profiling of immune cell subsets and functional characteristics of cervical cancer based on single cell RNA sequencing
Source: Front Immunol. 2025 Sep 25;16:1658705. doi: 10.3389/fimmu.2025.1658705 (PMC12508775; doi:10.3389/fimmu.2025.1658705)
Supplement: Supplementary file 7 [file Table4.xlsx]

## Sheet: Table S4
Table S4. Cox Regression Analysis of Immune Cell Types in the TCGA-CESC Cohort
	coef	HR [exp(coef)]	Pr(>|z|)	HR_lower	HR_upper
B cells naive	13.8138	998315	0.832278	3e-50	3.32e+61
B cells memory	-115.558	6.51e-51	0.037527	3.33e-98	0.00127328
Plasma cells	-49.3207	3.8e-22	0.304259	5.19e-63	2.78987e+19
T cells CD8	-280.25	1.94e-122	4.1e-05	1.45e-180	2.61e-64
T cells CD4 naive	59.2256	5.26e+25	0.33319	4.22e-27	6.57e+77
T cells CD4 memory resting	87.5399	1.04e+38	0.145491	6.72e-14	1.62e+89
T cells CD4 memory activated	66.1395	5.3e+28	0.128315	5.06e-09	5.55e+65
T cells follicular helper	-75.9487	1.04e-33	0.034868	2.37e-64	0.00453724
T cells regulatory (Tregs)	81.1282	1.71e+35	0.02803	6293.7	4.66e+66
T cells gamma delta	76.5519	1.76e+33	0.012083	1.91491e+07	1.62e+59
NK cells resting	264.85	1.05e+115	0.004688	1.98e+35	5.62e+194
NK cells activated	-183.393	2.26e-80	0.043992	7.07e-158	0.00721054
Monocytes	-14.6422	4.37e-07	0.769233	1.44e-49	1.33e+36
Macrophages M0	108.96	2.09e+47	0.002562	3.70012e+16	1.18e+78
Macrophages M1	47.7225	5.32e+20	0.142565	1.05e-07	2.69e+48
Macrophages M2	-178.623	2.66e-78	0.000473	8.43e-122	8.41e-35
Dendritic cells resting	57.5807	1.02e+25	0.158476	1.78e-10	5.8e+59
Dendritic cells activated	-71.2518	1.14e-31	0.034763	2.12e-60	0.00609755
Mast cells resting	87.1603	7.13e+37	0.111224	1.87e-09	2.73e+84
Mast cells activated	-230.647	6.78e-101	0.000893	5.43e-160	8.47e-42
Eosinophils	109.292	2.92e+47	0.004435	589068000000000	1.44e+80
Neutrophils	4.77504	118.515	0.911377	3.59e-35	3.91e+38
coef (Coefficient), HR [exp(coef) (Hazard Ratio), Pr(>|z|)(P-value), HR_lower (Lower Confidence Interval of Hazard Ratio), HR_upper (Upper Confidence Interval of Hazard Ratio)
