# Supplementary material for: Profiling of immune cell subsets and functional characteristics of cervical cancer based on single cell RNA sequencing
Source: Front Immunol. 2025 Sep 25;16:1658705. doi: 10.3389/fimmu.2025.1658705 (PMC12508775; doi:10.3389/fimmu.2025.1658705)
Supplement: Supplementary file 8 [file Table5.xlsx]

## Sheet: Sheet1
Table S5. Expression Profiles of Functional Molecules in B Cells
	gene	Tumor15	Paratumor15	p_val
tumor escape factors	IL10	0.040227	-3.41e-07	8.24e-16
	EBI3	0.061315	0.0424497	0.478437
	TGFB1	0.03267	0.0274328	0.658892
inhibitory factors	FCGR2A	0.169538	0.227261	0.0385857
	CD22	1.86146	2.60123	4.2303e-05
cytokines	TNF	0.453528	0.679612	0.207763
	CCL3	0.284394	-0.001182	3.43e-14
	IFNG	0.217761	0.00090969	8.57e-13
	IL6	1.54233	0.410357	0.508087
	IL17A(C)	0.007922	0.0316837	0.486775
	IL8	0.0047	0.0137346	9.2e-08
	LTA	0.1068	0.0892306	4.41e-08
	IL1R1	0.121961	0.123673	5.74e-20
	CSF1	0.324123	0.334876	1.49e-12
	IL7(R)	0.228961	0.0522139	7.71e-27
activated receptors	CD40	0.981936	1.19446	0.179856
	CD80	0.233361	0.359796	0.468021
	CD86	0.597495	0.370232	9.31e-09
	ICAM1	0.617008	0.943419	0.000750887
co-receptors	CD19	1.84961	1.68571	0.337692
	CR2	0.680872	0.744013	5.09567e-05
	CD81	2.32288	1.8457	0.00820772
