# Supplementary material for: Profiling of immune cell subsets and functional characteristics of cervical cancer based on single cell RNA sequencing
Source: Front Immunol. 2025 Sep 25;16:1658705. doi: 10.3389/fimmu.2025.1658705 (PMC12508775; doi:10.3389/fimmu.2025.1658705)
Supplement: Supplementary file 9 [file Table6.xlsx]

## Sheet: Sheet1
Table S6. Expression Profiles of Functional Molecules in NK and T Cells
	gene	Tumor9	Paratumor9	p_val
activated receptors	KLRK1	0.0848702	-0.00018407	1.02e-31
	FCGR3A	1.24043	3.67978	0.0131538
cytokines	FLT3LG	1.73e-05	-3.66e-06	1.21e-07
	CCL5	41.7986	39.1759	0.351158
	XCL1	1.2313	0.609206	6.81e-20
	CXCL1	-0.00721113	-0.00156641	2.08e-23
	CCL3	7.24066	6.11085	0.0392947
	CCL4	15.1772	21.7984	0.0273923
chemokine receptors	CXCR3	1.42814	1.05376	0.0213637
	CXCR6	0.332288	0.044383	4.91e-20
inhibitory receptors	CTLA4	0.35955	0.0422545	0.000162833
	PDCD1	0.0826408	0.0560734	1.44e-15
	KIR2DL2	0.720451	0.912276	7.75e-12
	CD96	3.40975	2.46391	0.00101318
	TIGIT	1.01497	0.701698	1.27286e-05
