# Supplementary material for: Profiling of immune cell subsets and functional characteristics of cervical cancer based on single cell RNA sequencing
Source: Front Immunol. 2025 Sep 25;16:1658705. doi: 10.3389/fimmu.2025.1658705 (PMC12508775; doi:10.3389/fimmu.2025.1658705)
Supplement: Supplementary file 10 [file Table7.xlsx]

## Sheet: Sheet1
Table S7. Expression Profiles of Functional Molecules in Plasmacytoid Dendritic Cells (pDCs)
	gene	Tumor21	Paratumor21	p_val
costimulatory molecules	CD80	0.0760256	-0.00052801	1.95e-06
	CD86	0.281843	0.603192	0.70726
	CD40	0.552912	0.623734	0.227114
	CD83	8.4149	12.6177	0.156213
inflammatory cytokines	IL1B	0.230659	0.0049397	0.105665
	IL6	0.0088102	-0.00079853	0.627871
	TNF	0.207283	0.0295809	0.477901
inhibitory receptors	TGFBR2	0.506504	0.753425	0.00792884
	IL10RA	1.94864	1.45019	0.107581
	FLT1	0.00012713	0.00258349	3.34e-08
	IL8	1.68031	1.07365	0.00130131
chemokines	CXCL10	0.0211142	0.00242922	7.49e-15
	CCL3	1.42313	0.0391797	0.00012286
	CCL4	5.702	1.40005	0.00998119
	CCL5	0.803406	-0.00365734	1.15e-05
pDC	TLR7	1.02767	1.32826	0.0389013
	TLR9	1.61086	1.68296	0.683055
mDC	TLR2	-0.0009909	0.000406431	0.0121992
	TLR4	-0.0012181	-0.00014641	2.49e-15
	TLR8	0.00021954	-8.31e-05	0.0945843
	TLR10	0.290555	0.270483	7.65e-06
