# Supplementary material for: Profiling of immune cell subsets and functional characteristics of cervical cancer based on single cell RNA sequencing
Source: Front Immunol. 2025 Sep 25;16:1658705. doi: 10.3389/fimmu.2025.1658705 (PMC12508775; doi:10.3389/fimmu.2025.1658705)
Supplement: Supplementary file 11 [file Table8.xlsx]

## Sheet: Sheet1
Table S8. Expression Profiles of Functional Molecules in Macrophages
	gene	Tumor10	Paratumor10	p_val
Inflammatory cytokines	IL18	0.561131	0.622021	0.042065
Inhibitory receptors	SIRPA	0.768511	1.06949	0.00782
	CCR2	0.108757	0.103379	1.6e-13
	IL1RN	10.3306	11.2966	0.299303
	TLR4	0.495428	0.728182	0.000978
	TLR8	0.144707	0.165148	0.000385
	CD40	0.983997	0.542813	0.763752
	IL2RG	1.34734	1.53871	0.076038
Angiogenesis factors	CCL2	0.174244	0.246745	5.58e-19
	CXCL5	0.018307	0.029596	6e-14
	CXCL1	0.143404	0.500604	9.01e-22
	CCL5	0.327061	0.317156	8.82e-17
	IL8	18.7357	20.1466	0.10564
Chemokines	CCL20	1.78979	2.61113	0.002402
	CXCL13	0.018778	0.017246	0.000349
Inhibition of angiogenic factors	CXCL10	1.35186	0.57643	6.48e-22
	IL10	0.236843	0.474484	1.18e-26
Growth factors	CD274	0.173459	0.103307	0.000311
Others	IDO1	1.1048	0.383757	0.654146
